# Supplementary material for: Assessment on Different Vaccine Formulation Parameters in the Protection against Heterologous Challenge with FMDV in Cattle
Source: Viruses. 2022 Aug 15;14(8):1781. doi: 10.3390/v14081781 (PMC9416185; doi:10.3390/v14081781)
Supplement: Supplementary file 1 [file viruses-14-01781-s001.zip]

Archive with 1 entries (1 files):
- viruses-1829449-supplementary.pdf
